# Supplementary material for: Culture-Free Whole Genome Sequencing of Mycobacterium tuberculosis Using Ligand-Mediated Bead Enrichment Method
Source: Open Forum Infect Dis. 2024 Jun 15;11(7):ofae320. doi: 10.1093/ofid/ofae320 (PMC11218775; doi:10.1093/ofid/ofae320)
Supplement: ofae320_Supplementary_Data [file ofae320_supplementary_data.zip]

Archive with 4 entries (4 files):
- Supplementary figure 1 .eps
- supplementary figure 2.pdf
- Supplementary table 1.xlsx
- Supplementary table 2.xlsx
