# Supplementary material for: Culture-Free Whole Genome Sequencing of Mycobacterium tuberculosis Using Ligand-Mediated Bead Enrichment Method
Source: Open Forum Infect Dis. 2024 Jun 15;11(7):ofae320. doi: 10.1093/ofid/ofae320 (PMC11218775; doi:10.1093/ofid/ofae320)
Supplement: ofae320_Supplementary_Data [file ofae320_supplementary_data.zip › Supplementary table 1.xlsx]

## Sheet: Master table
2023; Culture-free whole genome sequencing of Mycobacterium tuberculosis using ligand-mediated bead enrichment strategy
Supplementary table 1
Sample Code	Sample type	Smear microscopy	Genexpert/ PCR	MGIT	Total number of reads	Coverage in % on H37Rv	Reads mapped to H37Rv	Number reads aligned to the region (after filtering)	Number of covered bases with depth >= 1	Mean depth of coverage	Mean baseQ in covered region	Mean mapQ of selected reads	% mapping	Resistance profile	Lineage
KHBal_TB11	BAL	2+	MTB detected	Positive	4425780	21.8	128762	116834	961678	0.82	39.9	43.7	0.0291	kanamycin, capreomycin,streptomycin, amikacin	Not identified
KHBal_TB10	BAL	3+	MTB detected	Positive	6886370	99.26	895364	810611	4378898	18.66	38.6	55.2	0.1301	kanamycin, capreomycin,streptomycin, amikacin, rifampicin, isoniazid, ethambutol, ethionamide	Lineage1.2.2, Lineage1.2.2.2
SpTB10	BAL	3+	MTB detected	Positive	5874438	73.35	80276	75212	3235795	1.92	38	55.2	0.0137	streptomycin	Not identified
KHBAL_TB14	BAL	Negative	MTB detected	Negative	6402475	7.97	42346	39318	351632	0.25	39.9	43.4	0.0066	kanamycin, capreomycin,streptomycin, amikacin	Not identified
KHBal_TB5	BAL	Negative	MTB detected	Negative	10490161	24.55	259658	229905	1083046	1.44	40	43.2	0.0248	kanamycin, capreomycin,streptomycin, amikacin	Lineage9, Lineage7, Lineage4.1.1.3, Lineage1.2.1.2.1
KHBal_TB6	BAL	Negative	MTB detected	Positive	5191790	15.35	121128	107357	676948	0.62	39.5	42.3	0.0233	kanamycin, capreomycin,streptomycin, amikacin	Not identified
KHBal_TB7	BAL	Negative	MTB detected	Negative	6641017	6.81	37550	34755	300370	0.19	39.3	42.1	0.0057	streptomycin	Not identified
KHBal_TB8	BAL	Negative	MTB detected	Negative	7706768	21.08	215128	192462	929948	1.12	39.4	42.5	0.0279	kanamycin, capreomycin,streptomycin, amikacin	Lineage4.6.2.1, Lineage1.2.1.2
KHBal_TB9	BAL	Negative	MTB detected	Negative	6191435	15.03	114978	104638	663105	0.63	39.3	42.6	0.0186	kanamycin, capreomycin,streptomycin, amikacin	Not identified
KHBal_TB12	BAL	SCANTY	MTB detected	Positive	5005147	12.03	81070	74700	530569	0.51	39.9	44	0.0162	kanamycin, capreomycin,streptomycin, amikacin	Not identified
KHBal_TB4	BAL	SCANTY	MTB detected	Positive	2895893	10.84	76538	67460	477954	0.37	39.5	41.8	0.0264	streptomycin	Not identified
KHPus_TB1	Pus	Negative	MTB detected	Negative	7728432	19.57	212220	190941	863200	1.11	40.1	42.7	0.0275	kanamycin, capreomycin,streptomycin, amikacin	Lineage6.3.1
KHPus_TB2	Pus	Negative	MTB detected	Positive	7376447	20.55	205084	187140	906326	1.11	39.9	42.7	0.0278	kanamycin, capreomycin,streptomycin, amikacin	Lineage4.6.2, Lineage6.3.1
KHPus_TB3	Pus	Negative	MTB detected	Negative	6865730	5.82	91524	86067	256813	0.6	39.8	44.4	0.0133	kanamycin, capreomycin,streptomycin, amikacin	Lineage1.1.1
KHSpTB24	Sputum	1+	MTB detected	Positive	4700998	6.77	36966	35111	298637	0.24	39.4	44.5	0.0079	kanamycin, capreomycin,streptomycin, amikacin	Not identified
KHSpTB29	Sputum	1+	MTB detected	Positive	4259470	43.69	67646	64544	1927259	0.99	38.7	49	0.0159	streptomycin	Not identified
KHSpTB32	Sputum	1+	MTB detected	Positive	8209027	16.38	62136	57987	722639	0.73	39.5	50.5	0.0076	Sensitive	Not identified
SpTB1	Sputum	1+	MTB detected	Positive	5598075	5.54	46236	43863	244362	0.43	38.9	46.8	0.0002	kanamycin, capreomycin,streptomycin, amikacin	Not identified
SpTB2	Sputum	1+	Negative	Positive	6344991	39.37	46466	44080	1736740	0.83	38.4	48.1	0.0083	Sensitive	Not identified
SpTB7	Sputum	1+	MTB detected	Positive	6330801	4.54	14616	13878	200291	0.1	38.8	41.2	0.0112	Sensitive	Not identified
SpTB8	Sputum	1+	MTB detected	Positive	5581941	29.37	29614	27719	1295746	0.51	38.1	50	0.0172	Sensitive	Not identified
KHSpTB26	Sputum	2+	MTB detected	Positive	3497315	9.14	84076	80620	402907	0.63	39.1	45.6	0.024	kanamycin, capreomycin,streptomycin, amikacin, rifampicin	Lineage1.1.1
KHSpTB28	Sputum	2+	MTB detected	Positive	4152776	7.58	86480	81874	334254	0.46	39.5	42.3	0.0208	kanamycin, capreomycin,streptomycin, amikacin	Not identified
KHSpTB30	Sputum	2+	MTB detected	Positive	7313046	11.8	102658	95755	520353	0.62	39.8	43.7	0.014	Sensitive	Not identified
SpTB3	Sputum	2+	Negative	Positive	8015073	3.58	13874	13513	158061	0.1	38.7	40.1	0.0073	kanamycin, capreomycin,streptomycin, amikacin	Not identified
SpTB5	Sputum	2+	MTB detected	Positive	8363968	76.43	93470	86038	3371441	2.17	38.2	54	0.0017	Sensitive	Not identified
KHSpTB31	Sputum	3+	MTB detected	Positive	10886016	73.66	442926	409108	3249319	5.09	39.6	49.9	0.0407	kanamycin, capreomycin,streptomycin, amikacin, rifampicin	Lineage1, Lineage 4.9
SpTB9	Sputum	Negative	MTB detected	Positive	6979833	2.3	17536	16328	101479	0.11	39	43.8	0.0023	streptomycin	Not identified
KHSpTB27	Sputum	SCANTY	MTB detected	Positive	4274885	8.99	53856	51127	396676	0.33	39.3	43.5	0.0126	kanamycin, capreomycin,streptomycin, amikacin	Lineage1.1.1
SpTB6	Sputum	SCANTY	Negative	Positive	4160889	72.23	71558	68839	3186096	1.92	37.4	56.4	0.005	Sensitive	Not identified
