# Supplementary material for: Culture-Free Whole Genome Sequencing of Mycobacterium tuberculosis Using Ligand-Mediated Bead Enrichment Method
Source: Open Forum Infect Dis. 2024 Jun 15;11(7):ofae320. doi: 10.1093/ofid/ofae320 (PMC11218775; doi:10.1093/ofid/ofae320)
Supplement: ofae320_Supplementary_Data [file ofae320_supplementary_data.zip › Supplementary table 2.xlsx]

## Sheet: Table 2a
2023; Culture-free whole genome sequencing of Mycobacterium tuberculosis using ligand-mediated bead enrichment strategy
Supplementary table 2a
Sample ID	Smear grade	Genes associated with drug resistance as per the WHO mutation list(% coverage)
		gyrB	gyrA	fgd1	mshA	ccsA	rpoB	rpoC	mmpL5	mmpS5	mmpR5	rpsL	rplC	fbiC	Rv1258c	embR	atpE	rrs	rrl	fabG1	inhA	rpsA	tlyA	ndh	katG	PPE35	Rv1979c	pncA	kasA	eis	ahpC	folC	pepQ	ribD	Rv2752c	thyX	thyA	ald	fbiD	Rv3083	fprA	whiB7	Rv3236c	fbiA	fbiB	alr	rpoA	ddn	clpC1
KhBal_TB10	3+	100	100	100	100	100	100	100	100	100	100	100	100	100	100	100	100	99	100	100	100	100	100	100	100	100	100	100	100	100	100	100	100	100	100	100	100	100	100	100	100	100	100	100	100	100	100	100	100
KhBal_Tb11	2+	56.5	59.2	89.1	49.6	74.2	28.5	40.3	82.2	95.2	90.9	47	72.5	88.9	78	81.7	55.7	16.8	23.7	79.7	81.1	31.8	84.9	73.9	81.8	87.1	93.5	86.7	79.7	80.1	90.3	82.8	65.7	80.6	81.1	90	51.4	86.5	91.6	73	71.5	88.8	91.3	86.2	81.6	91	48.6	83.3	31.4
KhBal_Tb12	SCANTY	66.1	71.2	78	86.3	87.6	51.5	48.9	84.5	95.4	88.5	64.6	88.2	93.6	86.3	93.6	90.7	18	23.6	95.1	81.2	37.9	92	90.3	72.4	97	96.7	90.3	85	97.7	94.5	87.3	78.9	92.9	87	87.2	84.8	88.8	94.3	87.6	89.5	100	83.6	93.6	84.1	90	60.8	92	39.4
KhBal_Tb14	Negative	73.2	83.5	94.4	84.5	91.7	61.9	64	90.4	97.3	95.4	53.9	80.4	96.2	97.6	93.9	79.1	27.8	27.9	93.2	91.9	60.3	94.4	90.5	88.3	96	97.9	96.9	94.7	95.1	96.4	89.1	93.2	92.4	93.4	74.1	83.3	91.9	92.5	96.1	94.6	96	96.3	93.5	90	93.6	77.2	93.3	55.4
KhBal_Tb4	SCANTY	77.9	84.3	86.8	85.5	78.5	60.4	62.2	88	100	92.3	69	79.6	90.1	85.8	92.5	89.8	23.2	29.7	90.3	90.2	55.3	93.1	88.6	82.6	96.6	97.9	86.5	93.7	97.3	90.5	89.9	93.2	92.9	95.4	80.6	80.9	85.9	94.4	86.9	87.7	100	93.9	88.6	88.5	88.7	76	95.9	57.7
KhBal_Tb5	Negative	45.5	47.5	79.4	63.1	67	31	24.9	76	90.7	87.5	46.3	54.8	69.9	75.2	87.7	72.6	14.7	18.5	70	51.2	25.8	73.1	75.3	51.4	87.3	82.2	81.5	64.2	91.7	81.6	65.1	66	83.2	73.6	72.4	68.6	71.2	82.3	70.2	74.4	82.3	80.3	76.8	73.8	81.7	44.9	86.4	23.1
KhBal_Tb6	Negative	61	69.6	74	66.6	77.6	40.5	45.8	83	90.6	83.9	66.5	69.2	79.1	78.1	88.8	96.9	19.9	22.2	84.8	74.5	34.9	89.7	83.9	65.2	86.4	91.8	85.2	78.6	92.4	93.9	74	74.8	81.8	80.8	65.7	75.5	77.7	85.4	81.2	88.1	97.2	90.9	83.3	78	90	48.6	86.4	31.2
KhBal_Tb7	Negative	79.6	90.6	91.4	92.5	93	57.6	67.3	92.3	99.9	95.5	75.8	76.4	91.7	95.4	95.8	96.9	19.3	27.8	85.1	92.7	46.9	94.9	92.7	93.4	98.3	94.8	94.7	93.5	97.7	98.2	94.2	90	95.1	94.3	92.3	91.5	88.6	98.4	92.5	92.8	100	100	95.8	95.2	97.8	70.7	97.2	65
KhBal_Tb8	Negative	52	56.3	70.1	64.5	69.5	30.7	39.4	80.1	92.5	85.6	37.9	62.9	80.6	81.1	87.8	82.3	16.4	20.8	82.6	71.5	30.7	77.4	80.5	72.7	88	90.4	82.5	77.2	92	92	69.4	70.8	90.1	73	71.4	71.4	80.2	75.2	69.1	65.9	91.2	88	77.4	72.6	77.3	46.6	85.6	29.7
KhBal_Tb9	Negative	60.2	67.6	90.1	75.9	79.5	41.3	43.5	83.8	95.4	89.1	51.9	79.1	86.3	77.4	92.1	91	17.4	23.5	83.3	82.5	33.8	90	88.7	81.4	94.6	96.2	86	83.4	95.6	89.2	79.9	75.1	88.8	90.4	80	74.3	86.1	78.5	82	83.6	97.2	89.8	81.5	80.8	86	66	89.6	41.9
Khpus_1	Negative	50	58.5	86.7	72.3	74.6	33.5	37.8	75.3	86.1	82.8	56.3	65.4	83.7	77.2	86.4	87.6	18.3	21.6	82	80	34.4	84.7	83.3	72.5	87.6	92.1	82.3	81.7	90.6	98	67.6	73.4	75.6	78.8	77.7	68.7	82	80.6	78.7	84.6	90.7	79.6	88.9	78.6	85.7	49.8	93.5	34
Khpus_2	Negative	57.3	64.9	76.8	65.3	74.2	27.9	35.4	76.4	95.4	91.8	54.3	69.5	80.9	81.4	83.3	90.7	15.4	19.5	84	75.5	36.8	77.6	78.6	66.4	85.8	89.8	86.2	75.8	92.5	91.9	73.3	70.4	86.6	74	70.9	76.9	76.1	76.1	76.4	77.1	91.3	84.3	82.3	75.3	77.9	50.9	91.7	25.5
Khpus_3	Negative	84.9	85.5	94.6	95.8	93.9	57.6	62.9	92.7	97.6	100	73.4	77.6	96.8	98.9	98.8	100	21.8	26.5	96.8	97	49.1	98.4	96.6	88.6	98.9	95.6	93.5	93.6	98.8	92.7	90.5	93.7	99.1	90.8	87.8	96.6	93.6	89.1	94.7	96.7	96.9	95	94.9	91.4	93.9	81.8	93.1	53.6
KhSp_24	1+	75.6	81.3	95.1	96.1	95.4	49.6	60	96.4	100	89.3	80	94.5	96.1	97.7	96.1	72.2	24.4	28.2	92.3	93	49.5	96.6	91.2	83.8	97	97.9	93.9	96.5	97.7	98.2	86	93.7	99.7	95.7	93.2	90.6	96.2	96.2	96.7	95.5	96.5	96.3	95.8	95	94.5	79.1	100	53.1
KhSp_26	2+	73.5	82.4	96.5	85.6	89.7	46.8	55	91.8	95.3	95.7	63.6	81	92.2	89.8	95.8	94	11.7	24.9	98.3	95	46.9	98.4	90.3	86.7	94.7	91.5	93.2	95.3	97.8	95.4	78.7	91	94.2	92.9	87.8	90.8	85.2	92.3	85.7	92.4	100	89.9	85.4	92.5	91.7	55.6	95.6	48.4
KhSp_27	SCANTY	76.1	86	85.7	92.7	89.7	55.5	59.5	93.3	100	100	70.5	77.3	90.5	88.6	91.8	93.6	25.6	26.9	88	88.4	48.9	91.6	92.4	89	96.6	93.8	92.5	90.5	96.5	98.2	89.6	94.7	92.5	93.3	92.8	78.1	94.9	91.9	88.3	95.3	100	94.8	88.7	93.8	95.2	75	97.8	51.9
KhSp_28	2+	85	88.5	90.9	92.2	86.6	64.8	63.1	94.6	95.4	93.2	58.9	87.8	95.3	94	98.5	93.8	21.8	29.3	95	95.5	60.4	98.4	93.7	94.2	98.3	96.9	95.8	91.8	97.7	97.8	89.3	92.2	97.7	97.3	87.8	90.2	90.6	92	90.3	93	94	96.3	92.9	95.5	96.4	80.5	94.2	50.2
KhSp_29	1+	39.5	41.5	54.9	54.3	76.3	23.1	30.6	55.4	79.2	73	29.7	33.2	69.9	60.5	25.7	58.1	20.8	19.9	57.6	59.4	44.8	67.5	54.9	52	79.3	55.7	67.8	52.5	52.8	77	36.9	60.6	45.4	63.9	49.6	58	39.3	71.3	44.5	68.3	45.9	40.7	36.1	35.7	22.8	53.6	24.6	56.1
KhSp_30	2+	72.6	74.7	69.9	82.3	93	46.4	49.5	86.2	97.7	89	60.3	72.1	89.6	90.9	93.3	96.9	18.8	23.9	86.1	88.1	47.5	83.3	84.3	83.7	94.2	91.6	92.2	85.3	96.6	96.3	81.1	84.5	92.8	85.8	84.8	79.9	86.6	91.7	88.3	91	97.2	91.4	92.5	88.9	94.1	73.1	88.7	42.6
KhSp_31	3+	23	15.3	19.6	25.5	12.4	18.1	25.1	12.3	29.3	9.5	1	34.8	20.6	31.8	12.8	32.6	2.9	4.8	29.1	25.5	11.9	31.1	35.7	28.5	35.5	18.4	47.7	24.1	20.3	14.9	12.9	36.8	40.7	11.6	34.6	25.4	16.4	11.1	16.3	27	50.6	32.6	32.6	26.9	32.8	32.4	13.8	14
KhSp_32	1+	80.4	86.8	87.7	85.9	86.5	80.4	64	91	81.9	57.9	85.3	100	75.7	79.3	91.8	100	17.8	38	96.8	100	83.8	67.2	82.6	79	89.7	71.8	89.1	100	88.3	98.2	88.8	75.7	48.6	82.5	84.2	80.2	87	83.6	71.3	68.9	94.4	61.3	84	51.3	92.4	68	88.7	74.3
SpTB_1	1+	86.4	83.4	98.7	89.5	100	68.2	71.7	99.4	97.7	95.8	65	73.4	83.4	97.6	97.3	96.9	22.7	28.9	88.1	85.8	68.7	100	97.7	91.6	98.9	98.9	95.8	97.6	82	96.1	92.3	94.9	96.7	93.1	98.4	76.8	95.7	97	97.8	95.5	82.2	97.2	97.1	96.6	97.4	86.6	93.3	59.8
SpTB_10	3+	19.2	21.7	7.4	23.2	26.4	18.6	26.4	40.7	0.6	23.9	15	13	24.7	32.9	33.8	71.3	5.6	17.3	30.4	18.3	9.8	21.6	23	33.8	51	20.8	16.3	18.4	54.7	27.2	33.6	21	19.3	15.1	12.2	44.8	21.4	50.2	16.6	61.5	17.5	13.5	37.5	43.2	15.2	31.3	20.6	51.8
SpTB_2	1+	48.2	68.9	41.6	58.3	47.5	69.1	45.8	56.9	70.8	97.8	31.8	53.8	43.5	81	44.1	17.8	35.3	46.2	61.4	61.7	66.6	100	47.3	73.2	77.3	46.5	44	58.1	48.3	55.6	84.4	56.1	86	56.5	40.9	66.6	61.6	29.3	43.5	48.8	77.7	54	50	78.4	73.6	58.5	75.4	64.5
SpTB_3	2+	95.8	90.6	97.2	90.8	100	91	95.1	99.4	100	100	100	100	98.7	100	88	100	30.7	37.9	100	97.1	98.9	100	98.8	100	100	100	90.5	100	100	96.9	99	88.7	92.3	99.1	86.2	100	100	96.2	95.9	97.9	97.1	100	98.6	93.5	100	97.4	100	91.5
SpTB_5	2+	26.7	34.7	30.4	9.2	28.8	24.3	21.1	17.2	20	44.3	40.1	8.5	38.2	37.6	28	8.1	15.9	37.2	30	69.3	38.2	49.8	14.3	25.4	47.8	44.3	16.3	19.8	21.8	33.7	10.1	32.8	23.5	7.5	30.1	13.4	23.8	35.2	27.9	15	36.1	14.6	28.1	14.4	15.7	6.6	22.5	16.9
SpTB_6	SCANTY	69.3	85.6	49.5	44.6	46.4	55.2	71.6	69.3	62.1	76.4	59.8	62.8	78.1	83.9	85.8	97.1	17.3	36.8	65.5	44	65	88.9	76.2	70.8	81	48.5	72.9	64.5	54.5	77.7	68.4	90.6	75.6	61.7	67.9	52	84.2	55.4	80	60.1	42	55.1	75.6	85.6	47	71.1	84.6	68.6
SpTB_7	1+	97	98.2	95.7	99	98.2	94.3	93.8	97.1	95.4	97.9	92.5	91	97.4	90.3	100	100	43.5	69.6	99.4	98.6	96.9	100	97.7	97.8	92.7	100	97.9	87.4	98.9	100	99	96.1	98.1	100	97.4	100	98.7	93.4	100	97.8	100	97.2	98.6	98.8	98.8	97.3	76.7	88.9
SpTB_8	1+	69.3	85.6	49.5	44.6	46.4	55.2	71.6	69.3	62.1	76.4	59.8	62.8	78.1	83.9	85.8	97.1	17.3	36.8	65.5	44	65	88.9	76.2	70.8	81	48.5	72.9	64.5	54.5	77.7	68.4	90.6	75.6	61.7	67.9	52	84.2	55.4	80	60.1	42	55.1	75.6	85.6	47	71.1	84.6	68.6
SpTB_9	Negative	97.3	97.9	94.3	100	95.9	87.1	85.9	98.8	100	97.8	81.1	98.2	98	97.7	98.7	100	30	44.5	99.4	97.2	80.4	97.8	97.8	98	97.7	100	96.9	97.7	98.9	100	96.8	100	96.6	99.1	93.5	98.4	97.5	98	100	97.9	100	96	96.9	98.6	98.7	97.4	100	89.8
[truncated: 11 more columns]

## Sheet: Table 2b
2023; Culture-free whole genome sequencing of Mycobacterium tuberculosis using ligand-mediated bead enrichment strategy
Supplementary table 2b: List of mutations identified in drug resistance-associated genes
Sample ID	Gene	Mutation	Mutation category	WHO mutation catalogue
KHBAL10	rrs	n.1402C>A	non_coding_transcript_exon_variant	kanamycin, capreomycin,aminoglycosides, amikacin
KHBAL10	rrs	n.1402C>A	non_coding_transcript_exon_variant	kanamycin, capreomycin,aminoglycosides, amikacin
KHBAL10	rrs	n.1484G>T	non_coding_transcript_exon_variant	kanamycin, capreomycin,aminoglycosides, amikacin
KHBAL10	rrs	n.799C>T	non_coding_transcript_exon_variant	streptomycin
KHBal10	rpoB	p. Ser450Leu	non-synonymous	rifampicin
KHBal10	embB	p.Met306Leu	non-synonymous	ethambutol
KHBal10	KatG	p.Ser315Thr	non-synonymous	INH resistant
KHBal10	inhA	p.Ser94Ala	non-synonymous	kanamycin, capreomycin,aminoglycosides, amikacin
KHBal10	KatG	p.Trp397*	non-synonymous	isoniazid
KHBAL11	rrs	n.1402C>A	non_coding_transcript_exon_variant	kanamycin, capreomycin,aminoglycosides, amikacin
KHBAL11	rrs	n.1484G>T	non_coding_transcript_exon_variant	kanamycin, capreomycin,aminoglycosides, amikacin
KHBAL11	rrs	n.799C>T	non_coding_transcript_exon_variant	streptomycin
KHBAL12	rrs	n.1402C>A	non_coding_transcript_exon_variant	kanamycin, capreomycin,aminoglycosides, amikacin
KHBAL12	rrs	n.1484G>T	non_coding_transcript_exon_variant	kanamycin, capreomycin,aminoglycosides, amikacin
KHBAL12	rrs	n.888G>A	non_coding_transcript_exon_variant	streptomycin
KHBAL5	rrs	n.1402C>A	non_coding_transcript_exon_variant	kanamycin, capreomycin,aminoglycosides, amikacin
KHBAL5	rrs	n.1484G>T	non_coding_transcript_exon_variant	kanamycin, capreomycin,aminoglycosides, amikacin
KHBAL5	rrs	n.799C>T	non_coding_transcript_exon_variant	streptomycin
KHBAL5	rrs	n.888G>A	non_coding_transcript_exon_variant	streptomycin
KHBAL6	rrs	n.1402C>A	non_coding_transcript_exon_variant	kanamycin, capreomycin,aminoglycosides, amikacin
KHBAL6	rrs	n.1484G>T	non_coding_transcript_exon_variant	kanamycin, capreomycin,aminoglycosides, amikacin
KHBAL6	rrs	n.888G>A	non_coding_transcript_exon_variant	streptomycin
KHBAL8	rrs	n.1402C>A	non_coding_transcript_exon_variant	kanamycin, capreomycin,aminoglycosides, amikacin
KHBAL8	rrs	n.1484G>T	non_coding_transcript_exon_variant	kanamycin, capreomycin,aminoglycosides, amikacin
KHBAL8	rrs	n.799C>T	non_coding_transcript_exon_variant	streptomycin
KHBAL8	rrs	n.888G>A	non_coding_transcript_exon_variant	streptomycin
KHBAL9	rrs	n.1402C>A	non_coding_transcript_exon_variant	kanamycin, capreomycin,aminoglycosides, amikacin
KHBAL9	rrs	n.1484G>T	non_coding_transcript_exon_variant	kanamycin, capreomycin,aminoglycosides, amikacin
KHBAL9	rrs	n.799C>T	non_coding_transcript_exon_variant	streptomycin
KHBAL9	rrs	n.888G>A	non_coding_transcript_exon_variant	streptomycin
KHPUSTB1	rrs	n.1402C>A	non_coding_transcript_exon_variant	streptomycin
KHPUSTB1	rrs	n.1484G>T	non_coding_transcript_exon_variant	kanamycin, capreomycin,aminoglycosides, amikacin
KHPUSTB1	rrs	n.1484G>T	non_coding_transcript_exon_variant	kanamycin, capreomycin,aminoglycosides, amikacin
KHpusTB1	rpoC	p.Ala85Ser	Non-synonymous	Uncertain significance
KHpusTB1	rpoB	p.Ile1046Val	Non-synonymous	Uncertain significance
KHpusTB1	rpoC	p.Lys86Asn	Non-synonymous	Uncertain significance
KHpusTB1	rpoB	p.Met1025Leu	Non-synonymous	Uncertain significance
KHpusTB10	rpoB	p.Ile1046Val	Non-synonymous	Uncertain significance
KHpusTB13	rpoC	p.Lys86Asn	Non-synonymous	Uncertain significance
KHPUSTB3	rrs	n.1401A>G	non_coding_transcript_exon_variant	kanamycin, capreomycin,aminoglycosides, amikacin
KHPUSTB3	rrs	n.799C>T	non_coding_transcript_exon_variant	streptomycin
KHpusTB4	rpoB	p.Met1025Ile	Non-synonymous	Uncertain significance
KHSPTB26	rrs	n.1484G>T	non_coding_transcript_exon_variant	kanamycin, capreomycin,aminoglycosides, amikacin
KHSPTB26	rrs	n.799C>T	non_coding_transcript_exon_variant	streptomycin
KHSPTB26	rrs	n.888G>A	non_coding_transcript_exon_variant	streptomycin
KHSpTB26	rpoC	p.Ala85Ser	Non-synonymous	Uncertain significance
KHSpTB26	rpoB	p.Cys1067Gly	Non-synonymous	Uncertain significance
KHSpTB26	rpoB	p.Ile1046Val	Non-synonymous	Uncertain significance
KHSpTB26	rpoB	p.Met1025Leu	Non-synonymous	Uncertain significance
KHSpTB26	rpoB	p.Ser441Ala	Non-synonymous	RIF resistant
KHSPTB27	rrs	n.1402C>A	non_coding_transcript_exon_variant	kanamycin, capreomycin,aminoglycosides, amikacin
KHSPTB27	rrs	n.1484G>T	non_coding_transcript_exon_variant	kanamycin, capreomycin,aminoglycosides, amikacin
KHSpTB27	rpoB	p.Ile1046Val	Non-synonymous	Uncertain significance
KHSPTB30	rrs	n.1484G>T	non_coding_transcript_exon_variant	kanamycin, capreomycin,aminoglycosides, amikacin
KHSPTB31	rrs	n.1402C>A	non_coding_transcript_exon_variant	kanamycin, capreomycin,aminoglycosides, amikacin
KHSPTB31	rrs	n.1484G>T	non_coding_transcript_exon_variant	kanamycin, capreomycin,aminoglycosides, amikacin
KHSPTB31	rrs	n.799C>T	non_coding_transcript_exon_variant	streptomycin
KHSPTB31	rrs	n.888G>A	non_coding_transcript_exon_variant	streptomycin
KHSpTB31	rpoB	p.Glu460Asp	Non-synonymous	Uncertain significance
KHSpTB31	rpoB	p.Met1025Leu	Non-synonymous	Uncertain significance
KHSpTB31	rpoB	p.Ser441Ala	Non-synonymous	RIF resistant
KHSpTB31	clpC1	p.Thr278Ser	Non-synonymous	Uncertain significance
KHSPTB42	rrs	n.1484G>T	non_coding_transcript_exon_variant	kanamycin, capreomycin,aminoglycosides, amikacin
SPTB1	rrs	n.1402C>A	non_coding_transcript_exon_variant	kanamycin, capreomycin,aminoglycosides, amikacin
SPTB1	rrs	n.1484G>T	non_coding_transcript_exon_variant	kanamycin, capreomycin,aminoglycosides, amikacin
SPTB1	rrs	n.799C>T	non_coding_transcript_exon_variant	streptomycin
SPTB1	rrs	n.888G>A	non_coding_transcript_exon_variant	streptomycin
SPTB3	rrs	n.1484G>T	non_coding_transcript_exon_variant	kanamycin, capreomycin,aminoglycosides, amikacin
